# Supplementary material for: Mechanical-Enhanced Porous Silk-Based Cryogenic Microneedles for Cell Thawing/Revival in the Gastric Wall
Source: Polymers (Basel). 2026 Jul 3;18(13):1654. doi: 10.3390/polym18131654 (PMC13363972; doi:10.3390/polym18131654)
Supplement: Supplementary file 1 [file polymers-18-01654-s001.zip]

Archive with 1 entries (1 files):
- polymers-4349965-supplementary.pdf
